# Supplementary material for: Virtual Surgical Planning (VSP) in Orthognathic Surgery for Non-Syndromic Cleft Patients: A Scoping Review of Trends and Clinical Outcomes
Source: J Clin Med. 2026 Jan 22;15(2):911. doi: 10.3390/jcm15020911 (PMC12841811; doi:10.3390/jcm15020911)
Supplement: Supplementary file 1 [file jcm-15-00911-s001.zip]

Archive with 1 entries (1 files):
- jcm-4067724-supplementary.pdf
